# Supplementary material for: Effective Natural Killer Cell Degranulation Is an Essential Key in COVID-19 Evolution
Source: Int J Mol Sci. 2022 Jun 13;23(12):6577. doi: 10.3390/ijms23126577 (PMC9224310; doi:10.3390/ijms23126577)
Supplement: Supplementary file 1 [file ijms-23-06577-s001.zip]

Archive with 7 entries (7 files):
- Diapositiva1.TIF
- Diapositiva2.TIF
- Diapositiva3.TIF
- Diapositiva4.TIF
- Diapositiva5.TIF
- Diapositiva6.TIF
- Diapositiva7.TIF
